# Supplementary material for: The effects of 8 weeks of repeated sprint training on aerobic endurance, anaerobic power, agility and explosive strength in college badminton players
Source: PeerJ. 2026 Apr 24;14:e21111. doi: 10.7717/peerj.21111 (PMC13116416; doi:10.7717/peerj.21111)
Supplement: Supplemental Information 1 [file peerj-14-21111-s001.xlsx]

## Sheet: Sheet1
ID	group	time	IS (s)	TS (s)	TD (%)	VO2max (mL/min/kg)	vV̇O2max (km·h–1)	VT1 (%V̇O2max)	VT2 (%V̇O2max)	Peak Power (W/kg)	Mean Power (W/kg)	Fitigue Index (%)	Modified agility T-Test(s)	CMVJ(cm)	SPJ(cm)
1	RST	pre	30.7446	32.4813	5.6487	46.7	14.42	70.25	83.29	10.9824	8.61	60.9535	7.95	31.3	57.6
2	RST	pre	25.278	27.1346	7.34453	52.5124	16.2131	64.124	78.1242	9.47059	7.41935	76.2751	6.124	35.214	61.344
3	RST	pre	30.306	32.124	5.99881	55.512	17.214	78.124	90.211	11.5475	9.04645	65.2163	6.7824	37.241	63.371
4	RST	pre	33.792	37.123	9.85736	44.11	14.123	68.2141	75.5738	11.7882	9.23502	60.4103	8.12942	38.748	64.878
5	RST	pre	25.92	27.512	6.14198	39.9252	14.2141	63.9218	75.2149	11.028	8.63948	63.9367	7.72518	40.124	65.254
6	RST	pre	27.072	31	14.5095	47.1243	15.2321	69.421	84.1241	10.6353	8.3318	64.2728	8.73942	43.126	68.256
7	RST	pre	24.738	26.578	7.43795	46.1028	12.4213	71.2198	83.142	9.39702	7.36172	75.2541	9.87124	38.124	63.254
8	RST	pre	25.284	27.1925	7.31	43.593	15.213	75.214	90.2598	10.938	8.56897	59.5365	7.87124	33.57	58.7
9	RST	pre	22.02	24.512	11.317	44.2183	12.9583	59.9841	75.1249	11.641	9.11965	55.2343	8.12784	32.1421	57.2721
10	RST	pre	24.672	26.501	7.41326	47.1231	13.9852	66.24	80.9215	10.4408	8.17942	57.3367	9.1247	35.124	60.254
11	RST	pre	33.6744	34.598	2.74274	42.8942	14.9853	79.412	88.8241	10.048	7.87174	63.1535	6.21498	32.125	57.255
12	RST	pre	27.0744	30.44	12.4309	51.123	15.1213	76.1241	91.2948	11.7396	9.19693	58.5365	7.81724	40.587	65.717
13	RST	pre	24.84	26.11	5.11272	51.5983	16.2141	66.1249	83.215	12.2392	9.58833	56.5634	7.241	31.214	56.344
14	RST	pre	30.96	33.12	6.97674	45.111	11.1	74.1242	89.1295	12.4107	9.7227	58.2101	8.124	32.12	57.25
1	RST	post	26.124	27.9812	7.10936	50.1252	16.2148	75.214	85.1242	12.87	9.56	57.01	7.1021	34.125	60.425
2	RST	post	23.412	26.1245	11.586	56.125	17.9814	70.241	81.4122	11.1183	8.54116	50.9053	5.532	38.215	64.345
3	RST	post	24.125	25.9258	7.4645	59.1253	18.1249	82.9582	89.1225	12.5563	10.3341	60.062	5.98512	40.521	66.651
4	RST	post	27.124	28.9538	6.74606	49.4122	17.9994	73.9501	78.2152	13.1977	10.5278	61.7983	7.91724	40.9486	67.0786
5	RST	post	25.1987	26.9852	7.08969	45.2185	17.1248	67.2159	77.2412	13.2241	10.234	54.7519	6.1857	43.0852	68.2152
6	RST	post	23.587	25.0918	6.37996	51.2158	17.538	72.2189	85.125	12.8342	9.73846	58.236	7.08235	44.0528	69.1828
7	RST	post	23.124	24.0821	4.14331	49.693	18.1242	74.2181	84.0512	11.0981	8.45789	46.7721	7.12412	39.1024	64.2324
8	RST	post	22.5982	23.9505	5.98424	46.216	16.1248	79.218	93.2151	13.2653	9.33144	59.9079	7.0192	39.8041	64.9341
9	RST	post	21.8753	22.9153	4.75413	48.0129	15.1258	65.1042	78.1285	13.4292	9.75944	58.2639	7.80253	36.0126	61.1426
10	RST	post	20.9586	21.9822	4.88353	51.9674	16.9358	70.1421	85.124	11.2581	8.73326	52.1376	7.5971	40.1026	65.2326
11	RST	post	27.124	28.214	4.01858	46.128	16.0823	81.1209	90.5803	10.9433	7.90349	47.2629	6.05	39.102	64.232
12	RST	post	23.124	25.123	8.6447	54.129	18.8412	80.2142	92.9842	13.4925	10.583	64.7682	7.29468	44.0518	69.1818
13	RST	post	22.4125	23.8572	6.446	56.051	17.025	73.95	85.3029	13.035	10.277	61.5595	6.51982	40.85	65.98
14	RST	post	27.521	28.8754	4.92133	49.2148	15.2184	76.2142	91.5983	12.8531	9.55188	60.75	6.975	41.9583	67.0883
1	HIIT	pre	24.744	26.214	5.94083	44.125	13.124	68.1242	81.214	11.94	8.27	62.08	6.412	33.1298	58.4298
2	HIIT	pre	24.66	26.412	7.10462	54.512	17.421	73.421	85.124	9.17729	8.02913	47.5015	6.49821	31.9812	57.2812
3	HIIT	pre	30.75	32.124	4.46829	49.251	14.124	69.5936	84.124	9.21874	7.41653	47.7161	7.85743	35.1295	60.4295
4	HIIT	pre	24.7446	26.521	7.17894	43.981	15.984	73.125	85.214	10.386	7.7334	53.7576	7.19842	34.9821	60.2821
5	HIIT	pre	30.7453	33.2142	8.03034	51.9281	15.9853	75.1248	88.421	9.92586	7.39082	74.5185	6.9824	38.1295	63.4295
6	HIIT	pre	38.46	40.213	4.55798	49.5982	16.325	69.214	81.2402	11.8018	10.3252	68.1395	7.0129	40.8752	66.1752
7	HIIT	pre	31.2906	34.2123	9.33734	41.9128	16.3928	63.9128	74.412	10.7305	8.63276	55.541	7.14729	35.2187	60.77
8	HIIT	pre	29.7498	32.5214	9.31637	38.9586	15.9847	59.9864	75.124	11.94	8.4213	62.08	8.14298	31.8573	57.4086
9	HIIT	pre	30.6289	32.142	4.94004	41.984	14.9486	74.1249	81.213	11.4201	8.50343	59.1103	8.12894	38.125	63.6763
10	HIIT	pre	24.5484	24.9152	1.49419	45.9481	13.4867	71.9482	90.421	9.17729	8.02913	47.5015	9.9855	34.9384	60.4897
11	HIIT	pre	28.0578	30.1231	7.36102	39.1295	15.5489	69.125	82.8549	11.0931	9.70526	57.4178	8.1248	33.215	58.7663
12	HIIT	pre	24.0852	26.213	8.83447	37.1248	13.4875	67.981	80.412	11.4632	10.029	59.3332	6.8124	37.1295	62.6808
13	HIIT	pre	27.9204	29.412	5.34233	49.0192	12.9583	66.421	78.214	12.6004	11.0239	72.7503	8.12498	37.124	62.6753
14	HIIT	pre	28.5926	32.512	13.7078	50.2149	14.9845	72.421	84.2141	11.59	8.53	65.124	9.1294	34.124	59.254
1	HIIT	post	24.2529	25.5214	5.23046	46.124	14.1244	70.412	82.421	12.09	8.99	58.924	6.123	35.124	60.424
2	HIIT	post	23.4074	25.125	7.33758	56.1296	18.1242	74.4121	86.1802	10.0209	7.09161	46.7436	6.12748	35.2144	60.5144
3	HIIT	post	29.7493	31.9418	7.37013	51.0128	15.9385	71.8402	84.8912	10.4297	7.40631	52.6977	7.8724	36.251	61.551
4	HIIT	post	23.5284	24.9385	5.99318	44.0421	16.3281	75.1829	87.2105	11.8429	8.2733	56.6137	7.537	36.2158	61.5158
5	HIIT	post	29.5034	31.5937	7.0848	54.2014	16.3872	73.1428	89.8753	11.3868	8.93152	55.2559	6.2794	40.512	65.812
6	HIIT	post	30.5472	31.014	1.52813	51.4085	17.0241	72.8124	82.2794	14.0062	10.367	62.5569	7.3579	42.8012	68.1012
7	HIIT	post	29.718	32.8502	10.5397	43.9538	17.0184	64.218	75.8573	12.0151	9.44046	60.7361	6.873	36.124	61.6753
8	HIIT	post	25.2887	27.4928	8.71584	41.0385	16.0184	61.2184	75.9721	11.7596	10.8399	69.3548	7.5379	34.1259	59.6772
9	HIIT	post	30.0753	31.8124	5.77584	43.128	16.3975	75.1284	84.9284	10.3599	9.6144	70.4702	7.524	40.521	66.0723
10	HIIT	post	27.138	28.1028	3.55516	47.124	14.5803	73.8124	91.7953	10.6871	7.7102	61.7069	7.91824	36.124	61.6753
11	HIIT	post	28.3289	29.4982	4.12766	42.0183	16.0555	71.8042	83.57	11.9966	8.70156	48.1513	7.23457	35.1298	60.6812
12	HIIT	post	22.6945	24.1284	6.31821	40.182	14.835	69.2148	82.9753	11.9603	8.81378	56.1432	6.98768	38.9686	64.5199
13	HIIT	post	23.8507	25.1248	5.34189	52.583	13.583	68.9482	80.7593	11.6147	10.1559	54.8962	7.18294	40.1284	65.6797
14	HIIT	post	24.5604	25.0241	1.888	52.538	15.9736	73.8421	85.2184	11.9724	8.8349	56.2046	8.97314	34.1255	59.2555
